# Supplementary material for: A New Pyrroloquinoline-Derivative-Based Fluorescent Probe for the Selective Detection and Cell Imaging of Lysine
Source: Pharmaceuticals (Basel). 2022 Apr 13;15(4):474. doi: 10.3390/ph15040474 (PMC9029482; doi:10.3390/ph15040474)
Supplement: Supplementary file 1 [file pharmaceuticals-15-00474-s001.zip]

Archive with 1 entries (1 files):
- pharmaceuticals-1610598-supplementary.pdf
